# Supplementary material for: Medications for opioid use disorder among pregnant women referred by criminal justice agencies before and after Medicaid expansion: A retrospective study of admissions to treatment centers in the United States
Source: PLoS Med. 2020 May 18;17(5):e1003119. doi: 10.1371/journal.pmed.1003119 (PMC7233523; doi:10.1371/journal.pmed.1003119)
Supplement: S1 Table — (XLSX) [file pmed.1003119.s001.xlsx]

## Sheet: Sheet1
S1 Table. Adjusted rates of medications for opioid use disorder by treatment referral source
	Criminal Justice	Individual	Other
1992	0.381213	0.673279	0.547404
1993	0.442914	0.614112	0.558
1994	0.390182	0.608288	0.545964
1995	0.376525	0.611348	0.535434
1996	0.398004	0.556381	0.460195
1997	0.363282	0.529361	0.495164
1998	0.364294	0.535358	0.533363
1999	0.28336	0.478089	0.588099
2000	0.308985	0.502343	0.516435
2001	0.298113	0.531987	0.527382
2002	0.246977	0.553688	0.500948
2003	0.207147	0.54536	0.530083
2004	0.178317	0.606211	0.509064
2005	0.155134	0.61579	0.450898
2006	0.208825	0.59262	0.516388
2007	0.249093	0.567	0.533286
2008	0.185678	0.612005	0.52488
2009	0.195303	0.59972	0.481281
2010	0.199721	0.606625	0.484166
2011	0.209333	0.595444	0.486894
2012	0.211887	0.585337	0.474114
2013	0.217479	0.567938	0.438648
2014	0.203991	0.564676	0.47261
2015	0.298159	0.658759	0.571597
2016	0.345242	0.625898	0.553714
2017	0.32424	0.628599	0.544985
