# Supplementary material for: Medications for opioid use disorder among pregnant women referred by criminal justice agencies before and after Medicaid expansion: A retrospective study of admissions to treatment centers in the United States
Source: PLoS Med. 2020 May 18;17(5):e1003119. doi: 10.1371/journal.pmed.1003119 (PMC7233523; doi:10.1371/journal.pmed.1003119)
Supplement: S2 Table — (XLSX) [file pmed.1003119.s002.xlsx]

## Sheet: etable2_R&R
	S2 Table. Adjusted rate ratios of medications for opioid use disorder in 5-year increments
		Criminal justice vs. individual referral	Criminal justice vs. other referral
	1997	0.69 (0.58, 0.79)	0.73 (0.62, 0.85)
	2002	0.44 (0.36, 0.53)	0.49 (0.40, 0.59)
	2007	0.44 (0.37, 0.50)	0.47 (0.40, 0.54)
	2012	0.36 (0.32-0.41)	0.45 (0.39, 0.50)
	2017	0.52 (0.48-0.55)	0.59 (0.55-0.64)
	Note. P < 0.001 for all comparisons
