# Supplementary material for: Medications for opioid use disorder among pregnant women referred by criminal justice agencies before and after Medicaid expansion: A retrospective study of admissions to treatment centers in the United States
Source: PLoS Med. 2020 May 18;17(5):e1003119. doi: 10.1371/journal.pmed.1003119 (PMC7233523; doi:10.1371/journal.pmed.1003119)
Supplement: S3 Table — (XLSX) [file pmed.1003119.s003.xlsx]

## Sheet: Sheet1
	S3 Table. Unadjusted rates of medications for opioid use disorder among pregnant women in Medicaid expansion and nonexpansion states for each referral source
		Expansion state	No expansion
	Criminal justice referral
	2011	0.206054	0.0765766
	2012	0.214866	0.0583659
	2013	0.214358	0.088785
	2014	0.209302	0.0919118
	2015	0.30608	0.119048
	2016	0.382937	0.0877863
	2017	0.36163	0.0958466
	Individual referral
	2011	0.650248	0.4377
	2012	0.636396	0.425566
	2013	0.623146	0.399116
	2014	0.632048	0.406627
	2015	0.713768	0.433846
	2016	0.703633	0.32797
	2017	0.707259	0.311454
	Other referral
	2011	0.496692	0.299658
	2012	0.466865	0.266174
	2013	0.445285	0.293166
	2014	0.494573	0.319475
	2015	0.57485	0.339321
	2016	0.570357	0.25878
	2017	0.564169	0.245614
