# Supplementary material for: Medications for opioid use disorder among pregnant women referred by criminal justice agencies before and after Medicaid expansion: A retrospective study of admissions to treatment centers in the United States
Source: PLoS Med. 2020 May 18;17(5):e1003119. doi: 10.1371/journal.pmed.1003119 (PMC7233523; doi:10.1371/journal.pmed.1003119)
Supplement: S4 Table — (XLSX) [file pmed.1003119.s004.xlsx]

## Sheet: Sheet1
	S4 Table. Adjusted rates of medications for opioid use disorder for pregnant women referred to treatment in Medicaid expansion and nonexpansion states for each referral source
		Pre-ACA	Post-ACA	Difference	DID	P-value
	Criminal justice referral
	Expansion	0.213827	0.359606	0.145779	0.119876	0.03
	Non-Expansion	0.069783	0.0956863	0.0259033
	Individual referral
	Expansion	0.62282	0.694714	0.0718941	0.118698	0.02
	Non-Expansion	0.473481	0.426677	-0.0468035
	Other referral
	Expansion	0.460334	0.573649	0.113314	0.133595	0.07
	Non-Expansion	0.323299	0.303019	-0.0202802
	Note. Adjusted for age, race/ethnicity, educational attainment, employment, and service setting
